# Supplementary material for: Identification, expression, and purification of DNA cytosine 5-methyltransferases with short recognition sequences
Source: BMC Biotechnol. 2022 Nov 4;22:33. doi: 10.1186/s12896-022-00765-3 (PMC9636781; doi:10.1186/s12896-022-00765-3)
Supplement: Supplementary file 2 — Additional file 2. Table S1. Summary of the analysis of candicate DNMTs. [file 12896_2022_765_MOESM2_ESM.xlsx]

## Sheet: Table 1
Table S1. Summary of the analysis of candicate DNMTs
Entry	Vector	Gene	Cloning	Western*1	E. coli WGBS*2	Protein purification*3	In vitro activity*4	Assay5*
1	pCZS	M.CviPI	+	+	GC	++	+
2	pCZS	M.CviPII (NDel15)	+	+	CC	++	+	HaeIII
3	pCZS	M.CviQIX (NDel15)	+	+	CC	++	+
4	pCZS	NP_048873	+	++	TCTG	++	+	WGBS
5	pCZS	NP_048886	+	++	TCG	+	-	NruI
6	pCZS	NP_049039	+	++	GCY	-	-
7	pCZS	YP_001426001	+	++	CG	+	+	HpaII
8	pCZS	YP_001426380	+	++	CC	++	-	HpaII
9	pCZS	YP_001426521	+	++	CG	+	+	HpaII
10	pCZS	YP_001497284	-	-	-	-	-
11	pCZS	YP_001497607	+	++	-	-	-
12	pCZS	YP_001497877	-	-	-	-	-
13	pCZS	YP_001497893	-	-	-	-	-
14	pCZS	YP_001497965	-	-	-	-	-
15	pCZS	YP_001498157	-	-	-	-	-
16	pCZS	YP_001498439	-	-	-	-	-
17	pCZS	YP_001498713	+	++	TCG	-	-
18	pCZS	YP_001498777	-	-	-	-	-
19	pCZS	YP_009325790	+	++	TCG	+	-	HpaII
20	pCZS	YP_009665241	+	+	-	-	-
21	pCZS	YP_009665369	-	-	-	-	-
22	pCZS	YP_009665506	+	++	TCG	-	-
23	pCZS	YP_009701829	-	-	-	-	-
24	pCZS	YP_009701874	+	++	GCY	+	+	HaeIII, HaeII, HhaI
25	pCZS	YP_009702000	-	-	-	-	-
26	pBZS	M.CviPI	+	++	GC	+	+	HaeIII
27	pBZS	M.CviPII (NDel15)	+	++	CC	-	-	HaeIII
28	pBZS	M.CviQIX (NDel15)	+	++	CC	+	+	HaeIII
29	pBZS	NP_048873	+	-	-	-	-
30	pBZS	NP_048886	+	-	-	-	-
31	pBZS	NP_049039	+	++	-	-	-
32	pBZS	YP_001426001	+	++	CG	++	+	HpaII
33	pBZS	YP_001426380	+	-	-	-	-
34	pBZS	YP_001426521	+	++	-	-	-
35	pBZS	YP_001497284	+	++	CG	-	-
36	pBZS	YP_001497607	+	+	CNG	++	+	WGBS
37	pBZS	YP_001497877	+	++	CC	-	-
38	pBZS	YP_001497893	+	++	-	-	-
39	pBZS	YP_001497965	+	++	GC	+	+	HaeIII
40	pBZS	YP_001498157	+	++	CG	-	-
41	pBZS	YP_001498439	+	++	CNG	++	+	WGBS
42	pBZS	YP_001498713	+	++	-	-	-
43	pBZS	YP_001498777	+	++	GC	-	-
44	pBZS	YP_009325790	+	++	-	-	-
45	pBZS	YP_009665241	+	-	CG	-	-
46	pBZS	YP_009665369	+	++	CNG	++	+	WGBS
47	pBZS	YP_009665506	+	++	-	-	-
48	pBZS	YP_009701829	+	+	CG	++	+	HpaII
49	pBZS	YP_009701874	+	++	GCY	-	-
50	pBZS	YP_009702000	+	++	RGCA	++	+	WGBS
*1 After induction of the protein expression, bacterial lysate was served for western blotting using anti-strep II tag antibody. ++: stong and shap signal detected, +: signal detected
*2 Target motif identified by WGBS of E. coli genomic DNA extracted from cells expressing the protein
*3 ++: purified protein was almost homogenous, +: protein signal was detected but unpurities were also observed
*4 +: DNA methylation was detected with the methylation-sensitive restriction enzyme or WGBS
*5 Assay types used for the methylation activities. Umnethylated lambda DNA was used for the model.
